# Supplementary material for: Assessment of SiO2 Nanotube Activity to Modify DL α-Tocopherol via 1O2 Generation Under Visible Light Irradiation
Source: Micromachines (Basel). 2025 Jun 30;16(7):784. doi: 10.3390/mi16070784 (PMC12300390; doi:10.3390/mi16070784)
Supplement: Supplementary file 1 [file micromachines-16-00784-s001.zip]

Archive with 1 entries (1 files):
- micromachines-3661862-supplementary.pdf
